# Supplementary material for: A Dynamic Fitting Strategy for Physiological Models: A Case Study of a Cardiorespiratory Model for the Simulation of Incremental Aerobic Exercise
Source: J Pers Med. 2024 Apr 11;14(4):406. doi: 10.3390/jpm14040406 (PMC11051577; doi:10.3390/jpm14040406)
Supplement: Supplementary file 1 [file jpm-14-00406-s001.zip]

Archive with 2 entries (1 files):
- jpm-2914998-supplementary/
- jpm-2914998-supplementary/SupplemetaryMaterial.pdf
